# Supplementary material for: Contemporary procedure characteristics and outcomes of accessory atrioventricular pathway ablations in an integrated community-based health care system using a tiered approach
Source: BMC Cardiovasc Disord. 2021 Jun 30;21:319. doi: 10.1186/s12872-021-02132-0 (PMC8243587; doi:10.1186/s12872-021-02132-0)
Supplement: Supplementary file 2 — Additional file 2. Cost of Supplies for EP Cases KP 2020. The spreadsheet shows the vendors, part numbers, and cost of disposable supplies in 2021 US dollars. [file 12872_2021_2132_MOESM2_ESM.xlsx]

## Sheet: EP supplies (2)
Vendor	SVT Supplies	Prices	Device Type
Terumo	6Fr x 10cm Pinnacle (RSS602)	8	Sheath
Terumo	7Fr x 10 Pinnacle (RSS702)	8	Sheath
Terumo	8Fr x 10 Pinnacle (RSS802)	8	Sheath
Sterilmed	6Fr CRD 4 x 5mm 120 cm (Rep - DAI401442)	34.82	Catheter
St. Jude	6Fr CRD 4 x 5mm 120 cm (New - 401442)	110.58	Catheter
Sterilmed	5 Fr CRD 4 x 5mm 120 cm (Rep - DAI401441)	34.82	Catheter
St. Jude	5 Fr CRD 4 x 5mm 120 cm (New - 401441)	110.58	Catheter
BSCI	7Fr x 5mm Blazer prime HTD	685	Catheter
Merit Medical	Ablation Kit	20	Kit
Eco	Microtek Angio Patient Drape W/Radiation Protection Shield-Femoral (RBA200)	45	Drape
Biosense Webster	Thermacool Smarttouch Catheter	2964	Catheter
St. Jude	BRK-1 71cm Transeptal needle (407201)	220	needle
Biosense Webster	10Fr Ultrasound Catheter-(NEW) (08255790)	2450	Catheter
St Jude	DAIG 7Fr Livewire Steerable Super Lg Curl 2-10-2mm x 95 cm (NEW)(401904)	850	Catheter
St. Jude	8.5 Fr Swartz SL0 x 67cm (407451)	180	Guiding Introducer
Biosense Webster	CoolFlow Irrigation Tubing set for Ablation	60	other
Biosense Webster	3 System External Reference Patches (CREFP6)	337	Other
